# Supplementary material for: Structural Insights into Salinosporamide a Mediated Inhibition of the Human 20S Proteasome
Source: Molecules. 2025 Mar 20;30(6):1386. doi: 10.3390/molecules30061386 (PMC11946101; doi:10.3390/molecules30061386)
Supplement: Supplementary file 1 [file molecules-30-01386-s001.zip]

Archive with 1 entries (1 files):
- molecules-3496386-supplementary.pdf
